# Supplementary material for: The Gut Microbiota May Affect Personality in Mongolian Gerbils
Source: Microorganisms. 2022 May 20;10(5):1054. doi: 10.3390/microorganisms10051054 (PMC9146877; doi:10.3390/microorganisms10051054)
Supplement: Supplementary file 1 [file microorganisms-10-01054-s001.zip]

Archive with 1 entries (1 files):
- microorganisms-1673295-supplementary.pdf
